# Supplementary material for: Autoantibody Profiling and Anti-Kinesin Reactivity in ANCA-Associated Vasculitis
Source: Int J Mol Sci. 2023 Oct 19;24(20):15341. doi: 10.3390/ijms242015341 (PMC10607136; doi:10.3390/ijms242015341)
Supplement: Supplementary file 1 [file ijms-24-15341-s001.zip]

Archive with 1 entries (1 files):
- ijms-2637071-supplementary.pdf
